# Supplementary material for: Evolution of the Ergot Alkaloid Biosynthetic Gene Cluster Results in Divergent Mycotoxin Profiles in Claviceps purpurea Sclerotia
Source: Toxins (Basel). 2021 Dec 2;13(12):861. doi: 10.3390/toxins13120861 (PMC8704706; doi:10.3390/toxins13120861)
Supplement: Supplementary file 1 [file toxins-13-00861-s001.zip]

Archive with 1 entries (1 files):
- toxins-1458610-supplementary.pdf
